# Supplementary material for: Photoreactivity of Hair Melanin from Different Skin Phototypes—Contribution of Melanin Subunits to the Pigments Photoreactive Properties
Source: Int J Mol Sci. 2021 Apr 24;22(9):4465. doi: 10.3390/ijms22094465 (PMC8123205; doi:10.3390/ijms22094465)
Supplement: Supplementary file 1 [file ijms-22-04465-s001.zip]

Archive with 1 entries (1 files):
- ijms-1189306-supplementary.pdf
